# Supplementary material for: Reverse causation bias: A simulation study comparing first- and second-line treatments with an overlap of symptoms between treatment indication and studied outcome
Source: PLoS One. 2024 Jul 12;19(7):e0304145. doi: 10.1371/journal.pone.0304145 (PMC11244844; doi:10.1371/journal.pone.0304145)
Supplement: S1 File — (ZIP) [file pone.0304145.s005.zip]

Archive with 5 entries (5 files):
- dataSimJoelle.Rdata
- readMe.txt
- S1_File.pdf
- SimulateData.R
- SimulationPresenter.R
