# Supplementary material for: Reverse causation bias: A simulation study comparing first- and second-line treatments with an overlap of symptoms between treatment indication and studied outcome
Source: PLoS One. 2024 Jul 12;19(7):e0304145. doi: 10.1371/journal.pone.0304145 (PMC11244844; doi:10.1371/journal.pone.0304145)
Supplement: S1 File — (ZIP) [file pone.0304145.s005.zip › readMe.txt]

SimulateData.R / S1_File.pdf
	This file contains the programs necerssary to run simulation settings.
	In the end of the file (search '### run ##########') there is code such that settings can be run.
	Please note, due to the computational intensity of the simulations the actual code was run in a cloud computing enviroment at a third party where each setting was run seperately. Exact results may vary on another computer for this reason, however overall conclusions should not diverge.

dataSimJoelle.RDATA
	This file contains the results of each simulated setting.

SimulationPresenter.R
	This file was used to create the summaries and plots shown in the paper.
