# Supplementary material for: Reverse causation bias: A simulation study comparing first- and second-line treatments with an overlap of symptoms between treatment indication and studied outcome
Source: PLoS One. 2024 Jul 12;19(7):e0304145. doi: 10.1371/journal.pone.0304145 (PMC11244844; doi:10.1371/journal.pone.0304145)
Supplement: S1 File — (ZIP) [file pone.0304145.s005.zip › SimulationPresenter.R]

rm(list=ls())


###### Check paths before use ######
load(file = "C:/Users/QBODK/OneDrive - Leo Pharma A S/Documents/Stat interests/Simulation/dataSimJoelle.rData")
#simThis = read.csv(file = "C:/Users/QBODK/OneDrive - Leo Pharma A S/Documents/Stat interests/Simulation/simThis.csv")

### saving path should match into the plots folder in the reverse causation simulation paper, u should be able to just
## interchange my initials "QBODK" with yours if you have the sharepoints hooked up.
setwd("C:/Users/QBODK/LEO Pharma A S/JOELLE reverse causation paper - General")

library(dplyr)
library(ggplot2)
library(gridExtra)
library(cowplot)
library(magick)
library(grid)
library(png)


#### this sets data in order ######
dataSimJoelle$group = with(dataSimJoelle, paste(propDiag, propTRTChange, propTCS, propCTacro, scale_S_2))   
table(dataSimJoelle$group)


simOrder = data.frame(propTCS. = c(rep(0.95,7), 0.99,0.9, rep(0.9,7), 0.99, 0.95, rep(0.95, 2)),
                    propTRTChange. = c(rep(0.05,3), 0.1,0.2, rep(0.05,4), rep(0.2,3), 0.05,0.1, rep(0.2,4), rep(0.05, 2)),
                    propDiag. = c(0.25,0.5,0.75, rep(0.25,7), 0.5, 0.75, rep(0.25,6), rep(0.25, 2)),
                    propCTacro. = c(rep(0.25,5), 0.1, 0.4, rep(0.25,2), rep(0.4,5), 0.1, 0.25, rep(0.4,2), rep(0.25, 2)),
                    scale_S_2. = c(rep(3.5,18), 1.2, 0.5)
)

simOrder$group = (with(simOrder, paste(propDiag., propTRTChange., propTCS., propCTacro., scale_S_2.)) )
simOrder$groupnum = c(1,2,3,6,7,8,9,4,5,10,11,12,15,16,17,18,13,14,19,20)


simOrder = simOrder[order(simOrder$groupnum), ]
simOrder$groupvar = c("A1","A2","A3", "A4", "A5","A6","A7","A8","A9","B1","B2","B3", "B4", "B5","B6","B7","B8","B9","C1","C2")


dataSimJoelle$group = factor(dataSimJoelle$group, levels = simOrder$group)


l = levels(factor(dataSimJoelle$group))
l

dataSimJoelle$groupnum = as.numeric(factor(dataSimJoelle$group))

table(dataSimJoelle$groupnum)

dataSimJoelle = merge(x = dataSimJoelle, y = simOrder[,c("groupnum", "groupvar")], by="groupnum", all=F)


table(dataSimJoelle$group, dataSimJoelle$groupnum)
table(dataSimJoelle$group, dataSimJoelle$groupvar)

############################# Old stuff ######

# dataSimJoelle$groupnum1 = NA
# 
# dataSimJoelle$groupnum1[dataSimJoelle$groupnum == 1] = 1
# 
# dataSimJoelle$groupnum1[dataSimJoelle$groupnum == 2] = 2
# dataSimJoelle$groupnum1[dataSimJoelle$groupnum == 3] = 3
# 
# dataSimJoelle$groupnum1[dataSimJoelle$groupnum == 4] = 6
# dataSimJoelle$groupnum1[dataSimJoelle$groupnum == 5] = 7
# 
# dataSimJoelle$groupnum1[dataSimJoelle$groupnum == 6] = 8
# dataSimJoelle$groupnum1[dataSimJoelle$groupnum == 7] = 9
# 
# dataSimJoelle$groupnum1[dataSimJoelle$groupnum == 8] = 4
# dataSimJoelle$groupnum1[dataSimJoelle$groupnum == 9] = 5
# 
# dataSimJoelle$groupnum1[dataSimJoelle$groupnum == 1+9] = 1+9
# 
# dataSimJoelle$groupnum1[dataSimJoelle$groupnum == 2+9] = 2+9
# dataSimJoelle$groupnum1[dataSimJoelle$groupnum == 3+9] = 3+9
# 
# dataSimJoelle$groupnum1[dataSimJoelle$groupnum == 4+9] = 6+9
# dataSimJoelle$groupnum1[dataSimJoelle$groupnum == 5+9] = 7+9
# 
# dataSimJoelle$groupnum1[dataSimJoelle$groupnum == 6+9] = 8+9
# dataSimJoelle$groupnum1[dataSimJoelle$groupnum == 7+9] = 9+9
# 
# dataSimJoelle$groupnum1[dataSimJoelle$groupnum == 8+9] = 4+9
# dataSimJoelle$groupnum1[dataSimJoelle$groupnum == 9+9] = 5+9
# 
# dataSimJoelle$groupnum1[dataSimJoelle$groupnum == 19] = 19
# dataSimJoelle$groupnum1[dataSimJoelle$groupnum == 20] = 20
# 
# table(dataSimJoelle$groupnum1,dataSimJoelle$groupnum)
# 
# dataSimJoelle$groupnum2 = dataSimJoelle$groupnum
# dataSimJoelle$groupnum = dataSimJoelle$groupnum1
# 
# table(dataSimJoelle$groupnum,dataSimJoelle$groupnum2)

###### Plot functions ############
range = c(0.5,1,2,3,4,5,6,7)
binw = 0.02
xlims = c(0.5,7)
legendpos = c(0.85,0.85)

gplotter = function(var = "est_2", 
                    groupnums = c(1,2,3), 
                    range = c(0.5,1,2,3,4,5,6,7), 
                    binw = 0.02, 
                    xlims = c(0.5,7),
                    ylims = c(0,100),
                    legendpos = c(0.85,0.85)
                    )  {
  dat = subset(dataSimJoelle, groupnum %in% groupnums)
  
  groupvars = names(table(dat$groupvar))
  
  ggplot(data = dat, aes(x = dat[,var], fill = group)) + 
    scale_x_continuous(breaks = range,trans = "pseudo_log") +
    scale_fill_grey(start = 0.1, end = 0.6, labels = groupvars, name = "#") +
    geom_histogram(binwidth = binw, alpha = 0.6, position = "identity")  + 
    coord_cartesian(xlim = xlims, ylim = ylims) + 
    theme_bw() + 
    xlab(element_blank()) + 
    ylab(element_blank()) + 
    theme(legend.position = legendpos, 
          legend.title = element_text(size = 10), 
          legend.text = element_text(size = 10), 
          legend.background=element_blank(),
          legend.key = element_rect(colour = "transparent", fill = "transparent"),
          legend.key.size = unit(0.6, "lines")) + 
    guides(shape = guide_legend(override.aes = list(size = 0.1)), 
           color = guide_legend(override.aes = list(size = 0.1)))
}; gplotter()


CIplotter = function(var = "l.95_2", 
                     groupnums = c(1,4,5), 
                     range = c(0.5,1,2,3,4,5,6), 
                     binw = 0.02, 
                     xlims = c(0.5,7),
                     legendpos = c(0.85,0.85)) {
  dat = subset(dataSimJoelle, groupnum %in% groupnums)
  dat = dat[order(dat[,"groupnum"],dat[,var]),]  
  groupvars = names(table(dat$groupvar))
  for(i in groupnums){
    cum = ecdf(dat[dat$groupnum == i,var])
    dat$cumthis = cum(dat[dat$groupnum == i,var])
  }
  
  dat$invcumthis = 1-dat$cumthis
  
  ggplot(data = dat, mapping = aes(x = dat[,var], y= invcumthis, group = factor(groupvar), colour =factor(groupvar))) + 
    geom_line(size = 2) +
    scale_x_continuous(breaks = range,trans = "pseudo_log") + #scale_y_continuous(breaks = seq(0,1, 0.1)) +
    scale_colour_grey(start = 0.1, end = 0.6, labels = groupvars, name = "#") +
    coord_cartesian(xlim = xlims) + 
    theme_bw() + 
    xlab(element_blank()) + 
    ylab(element_blank()) + 
    theme(legend.position = legendpos, 
          legend.title = element_text(size = 10), 
          legend.text = element_text(size = 10), 
          legend.background=element_blank(),
          legend.key = element_rect(colour = "transparent", fill = "transparent"),
          legend.key.size = unit(0.6, "lines")) + 
    guides(shape = guide_legend(override.aes = list(size = 0.1)), 
           colour = guide_legend(override.aes = list(size = 0.1)))
  
}; CIplotter()

BOXplotter = function(var = "l.95_2", 
                     groupnums = c(1,4,5), 
                     range = c(0.5,1,2,3,4,5,6), 
                     binw = 0.02, 
                     xlims = c(0.5,7), 
                     legendpos = c(0.85,0.85)) {
  dat = subset(dataSimJoelle, groupnum %in% groupnums)
  dat = dat[order(dat[,"groupnum"],dat[,var]),]  
  groupvars = names(table(dat$groupvar))
  
  ggplot(data = dat, mapping = aes(y = dat[,var], x= factor(groupvar))) + 
    geom_boxplot(coef = 2000) +
     #scale_y_continuous(breaks = seq(0,1, 0.1)) +
    #scale_colour_grey(start = 0.1, end = 0.6, labels = groupnums, name = "#") + 
    coord_flip(ylim = xlims) + 
    scale_y_continuous(breaks = range,trans = "pseudo_log") +
    theme_bw() + 
    ylab(element_blank()) + 
    xlab(element_blank()) + 
    theme(legend.position = legendpos, 
          legend.title = element_text(size = 10), 
          legend.text = element_text(size = 10), 
          legend.background=element_blank(),
          legend.key = element_rect(colour = "transparent", fill = "transparent"),
          legend.key.size = unit(0.6, "lines")) + 
    guides(shape = guide_legend(override.aes = list(size = 0.1)), 
           colour = guide_legend(override.aes = list(size = 0.1)))
  
}; BOXplotter()

grid.arrange(CIplotter(), BOXplotter())


#### Now we plot #####
## est_1
{

estthis = "est_1"
  
p1 = gplotter(var = estthis,
              groupnums = c(1,2,3), 
              range = c(0.5,1,2,3,4,5,6), 
              binw = 0.008, 
              xlims = c(0.5,6), 
              legendpos = c(0.85,0.85))

p2 = gplotter(var = estthis,
              groupnums = c(1,4,5), 
              range = c(0.5,1,2,3,4,5,6), 
              binw = 0.008, 
              xlims = c(0.5,6), 
              legendpos = c(0.85,0.85))

p3 = gplotter(var = estthis,
              groupnums = c(1,6,7), 
              range = c(0.5,1,2,3,4,5,6), 
              binw = 0.008, 
              xlims = c(0.5,6), 
              legendpos = c(0.85,0.85))

p4 = gplotter(var = estthis,
              groupnums = c(1,8,9), 
              range = c(0.5,1,2,3,4,5,6), 
              binw = 0.008, 
              xlims = c(0.5,6), 
              legendpos = c(0.85,0.85))

p1_1 = gplotter(var = estthis,
              groupnums = c(10,11,12), 
              range = c(0.5,1,2,3,4,5,6), 
              binw = 0.008, 
              xlims = c(0.5,6), 
              legendpos = c(0.85,0.85))

p2_1 = gplotter(var = estthis,
              groupnums = c(10,13,14), 
              range = c(0.5,1,2,3,4,5,6), 
              binw = 0.008, 
              xlims = c(0.5,6), 
              legendpos = c(0.85,0.85))

p3_1 = gplotter(var = estthis,
              groupnums = c(10,15,16), 
              range = c(0.5,1,2,3,4,5,6), 
              binw = 0.008, 
              xlims = c(0.5,6), 
              legendpos = c(0.85,0.85))

p4_1 = gplotter(var = estthis,
              groupnums = c(10,17,18), 
              range = c(0.5,1,2,3,4,5,6), 
              binw = 0.008, 
              xlims = c(0.5,6), 
              legendpos = c(0.85,0.85))


p1_3 = gplotter(var = estthis,
                groupnums = c(1,19,20), 
                range = c(0.5,1,2,3,4,5,6), 
                binw = 0.008, 
                xlims = c(0.5,6), 
                legendpos = c(0.85,0.75)) + 
labs(fill = "prop. of correct diagnosis, 
prop. of trt. change|AD=true, 
prop. of TCS as first trt,
prop. of trt. change|CTCL=TRUE, 
scale parameter of time to re-diagnosis of CTCL")

# 
# grid.arrange(grobs = list(p1,p2,p3,p4), ncol = 1, 
#              bottom = "prop. of correct diagnosis, prop. of trt. change|AD=true, prop. of TCS as first trt, 
#              prop. of trt. change|CTCT=TRUE, scale parameter of time to re-diagnosis of CTCL")
# 
# 
# grid.arrange(grobs = list(p1_1,p2_1,p3_1,p4_1), ncol = 1, 
#              bottom = "prop. of correct diagnosis, prop. of trt. change|AD=true, prop. of TCS as first trt, 
#              prop. of trt. change|CTCT=TRUE, scale parameter of time to re-diagnosis of CTCL")

gs = list(p1,p2,p3,p4, p1_1, p2_1, p3_1, p4_1)

h1 = rbind(c(1,5),
          c(2,6),
          c(3,7),
          c(4,8))
g1 = arrangeGrob(grobs = gs, layout_matrix = h1)

h = rbind(c(1,1),
          c(1,1),
          c(1,1),
          c(1,1),
          c(2,2))

est1 = arrangeGrob(g1, p1_3, layout_matrix=h, top = estthis)
# grid.arrange(est1)
}

## est_1_main
{
  estthis = "est_1"
  
  p1 = gplotter(var = estthis,
                groupnums = c(1,2,3), 
                range = c(0.5,1,2,3,4,5,6), 
                binw = 0.008, 
                xlims = c(0.5,6), 
                legendpos = c(0.85,0.85)) + ggtitle("A")
  
  p2 = gplotter(var = estthis,
                groupnums = c(1,4,5), 
                range = c(0.5,1,2,3,4,5,6), 
                binw = 0.008, 
                xlims = c(0.5,6), 
                legendpos = c(0.85,0.85)) + ggtitle("B")
  
  p3 = gplotter(var = estthis,
                groupnums = c(1,6,7), 
                range = c(0.5,1,2,3,4,5,6), 
                binw = 0.008, 
                xlims = c(0.5,6), 
                legendpos = c(0.85,0.85)) + ggtitle("C")
  
  p4 = gplotter(var = estthis,
                groupnums = c(1,8,9), 
                range = c(0.5,1,2,3,4,5,6), 
                binw = 0.008, 
                xlims = c(0.5,6), 
                legendpos = c(0.85,0.85)) + ggtitle("D")
  
  gs = list(p1,p2,p3,p4)
  
  h1 = rbind(c(1,2),
             c(3,4))
  g1 = arrangeGrob(grobs = gs, layout_matrix = h1, left = "Number of observations", bottom = "Hazard ratio estimates (log scale)")
  
  # h = rbind(c(1,1),
  #           c(1,1),
  #           c(1,1),
  #           c(1,1),
  #           c(1,1),
  #           c(1,1),
  #           c(2,2))
  # plot = readPNG("mainAssump.png")
  # g <- rasterGrob(plot, interpolate=TRUE,
  #                 x = unit(0.5, "npc"), y = unit(0.5, "npc"))
  est1_main = g1 #arrangeGrob(g1, g, layout_matrix=h)
  grid.arrange(est1_main)
}

## est_1_sec
{
  estthis = "est_1"
  
  p1 = gplotter(var = estthis,
                groupnums = c(10,11,12), 
                range = c(0.5,1,2,3,4,5,6), 
                binw = 0.008, 
                xlims = c(0.5,6), 
                ylims = c(0, 150),
                legendpos = c(0.85,0.85))  + ggtitle("A")
  
  p2 = gplotter(var = estthis,
                groupnums = c(10,13,14), 
                range = c(0.5,1,2,3,4,5,6), 
                binw = 0.008, 
                xlims = c(0.5,6), 
                ylims = c(0, 150),
                legendpos = c(0.85,0.85)) + ggtitle("B")
  
  p3 = gplotter(var = estthis,
                groupnums = c(10,15,16), 
                range = c(0.5,1,2,3,4,5,6), 
                binw = 0.008, 
                xlims = c(0.5,6), 
                ylims = c(0, 150),
                legendpos = c(0.85,0.85)) + ggtitle("C")
  
  p4 = gplotter(var = estthis,
                groupnums = c(10,17,18), 
                range = c(0.5,1,2,3,4,5,6), 
                binw = 0.008, 
                xlims = c(0.5,6), 
                ylims = c(0, 150),
                legendpos = c(0.85,0.85)) + ggtitle("D")
  
  gs = list(p1,p2,p3,p4)
  
  h1 = rbind(c(1,2),
             c(3,4))
  g1 = arrangeGrob(grobs = gs, layout_matrix = h1, left = "Number of observations", bottom = "Hazard ratio estimates (log scale)")
  
  h = rbind(c(1,1),
            c(1,1),
            c(1,1),
            c(1,1),
            c(1,1),
            c(1,1),
            c(2,2))
  # plot = readPNG("secAssump.png")
  # g <- rasterGrob(plot, interpolate=TRUE,
  #                 x = unit(0.5, "npc"), y = unit(0.5, "npc"))
  est1_sec = g1 #arrangeGrob(g1, g, layout_matrix=h)
  grid.arrange(est1_sec)
}

## est_1_ter
{
  estthis = "est_1"
  
  p1 = gplotter(var = estthis,
                groupnums = c(1,19,20), 
                range = c(0.5,1,2,3,4,5,6), 
                binw = 0.008, 
                xlims = c(0.5,6), 
                legendpos = c(0.85,0.85))
  

  gs = list(p1)
  
  h1 = rbind(c(1))
  g1 = arrangeGrob(grobs = gs, layout_matrix = h1, left = "Number of observations", bottom = "Hazard ratio estimates (log scale)")
  
  h = rbind(c(1,NA),
            c(1,NA),
            c(1,NA),
            c(2,2))
  # plot = readPNG("terAssump.png")
  # g <- rasterGrob(plot, interpolate=TRUE,
  #                 x = unit(0.5, "npc"), y = unit(0.5, "npc"))
  est1_ter = g1# arrangeGrob(g1, g, layout_matrix=h)
  grid.arrange(est1_ter)
}


### l95_1
{
  
  estthis = "l.95_1"
  
  p1 = gplotter(var = estthis,
                groupnums = c(1,2,3), 
                range = c(0.5,1,2,3,4,5,6), 
                binw = 0.008, 
                xlims = c(0.5,6), 
                legendpos = c(0.85,0.85))
  
  p2 = gplotter(var = estthis,
                groupnums = c(1,4,5), 
                range = c(0.5,1,2,3,4,5,6), 
                binw = 0.008, 
                xlims = c(0.5,6), 
                legendpos = c(0.85,0.85))
  
  p3 = gplotter(var = estthis,
                groupnums = c(1,6,7), 
                range = c(0.5,1,2,3,4,5,6), 
                binw = 0.008, 
                xlims = c(0.5,6), 
                legendpos = c(0.85,0.85))
  
  p4 = gplotter(var = estthis,
                groupnums = c(1,8,9), 
                range = c(0.5,1,2,3,4,5,6), 
                binw = 0.008, 
                xlims = c(0.5,6), 
                legendpos = c(0.85,0.85))
  
  p1_1 = gplotter(var = estthis,
                  groupnums = c(10,11,12), 
                  range = c(0.5,1,2,3,4,5,6), 
                  binw = 0.008, 
                  xlims = c(0.5,6), 
                  legendpos = c(0.85,0.85))
  
  p2_1 = gplotter(var = estthis,
                  groupnums = c(10,13,14), 
                  range = c(0.5,1,2,3,4,5,6), 
                  binw = 0.008, 
                  xlims = c(0.5,6), 
                  legendpos = c(0.85,0.85))
  
  p3_1 = gplotter(var = estthis,
                  groupnums = c(10,15,16), 
                  range = c(0.5,1,2,3,4,5,6), 
                  binw = 0.008, 
                  xlims = c(0.5,6), 
                  legendpos = c(0.85,0.85))
  
  p4_1 = gplotter(var = estthis,
                  groupnums = c(10,17,18), 
                  range = c(0.5,1,2,3,4,5,6), 
                  binw = 0.008, 
                  xlims = c(0.5,6), 
                  legendpos = c(0.85,0.85))
  
  
  p1_3 = gplotter(var = estthis,
                  groupnums = c(1,19,20), 
                  range = c(0.5,1,2,3,4,5,6), 
                  binw = 0.008, 
                  xlims = c(0.5,6), 
                  legendpos = c(0.85,0.75)) + 
    labs(fill = "prop. of correct diagnosis, 
prop. of trt. change|AD=true, 
prop. of TCS as first trt,
prop. of trt. change|CTCL=TRUE, 
scale parameter of time to re-diagnosis of CTCL")
  
  
  # grid.arrange(grobs = list(p1,p2,p3,p4), ncol = 1, 
  #              bottom = "prop. of correct diagnosis, prop. of trt. change|AD=true, prop. of TCS as first trt, 
  #              prop. of trt. change|CTCT=TRUE, scale parameter of time to re-diagnosis of CTCL")
  # 
  # 
  # grid.arrange(grobs = list(p1_1,p2_1,p3_1,p4_1), ncol = 1, 
  #              bottom = "prop. of correct diagnosis, prop. of trt. change|AD=true, prop. of TCS as first trt, 
  #              prop. of trt. change|CTCT=TRUE, scale parameter of time to re-diagnosis of CTCL")
  
  gs = list(p1,p2,p3,p4, p1_1, p2_1, p3_1, p4_1)
  
  h1 = rbind(c(1,5),
             c(2,6),
             c(3,7),
             c(4,8))
  g1 = arrangeGrob(grobs = gs, layout_matrix = h1)
  
  h = rbind(c(1,1),
            c(1,1),
            c(1,1),
            c(1,1),
            c(2,2))
  
  l.95_1 = arrangeGrob(g1, p1_3, layout_matrix=h, top = estthis)
  # grid.arrange(l.95_1)
}

## l.95_1 Box
{
  
  estthis = "l.95_1"
  
  p1 = BOXplotter(var = estthis,
                  groupnums = c(1,2,3), 
                  range = c(0.5,1,2,3,4,5,6), 
                  binw = 0.01, 
                  xlims = c(0,5), 
                  legendpos = c(0.85,0.85))
  
  p2 = BOXplotter(var = estthis,
                  groupnums = c(1,4,5), 
                  range = c(0.5,1,2,3,4,5,6), 
                  binw = 0.01, 
                  xlims = c(0,5), 
                  legendpos = c(0.85,0.85))
  
  p3 = BOXplotter(var = estthis,
                  groupnums = c(1,6,7), 
                  range = c(0.5,1,2,3,4,5,6), 
                  binw = 0.01, 
                  xlims = c(0,5), 
                  legendpos = c(0.85,0.85))
  
  p4 = BOXplotter(var = estthis,
                  groupnums = c(1,8,9), 
                  range = c(0.5,1,2,3,4,5,6), 
                  binw = 0.01, 
                  xlims = c(0,5), 
                  legendpos = c(0.85,0.85))
  
  p1_1 = BOXplotter(var = estthis,
                    groupnums = c(10,11,12), 
                    range = c(0.5,1,2,3,4,5,6), 
                    binw = 0.01, 
                    xlims = c(0,5), 
                    legendpos = c(0.85,0.85))
  
  p2_1 = BOXplotter(var = estthis,
                    groupnums = c(10,13,14), 
                    range = c(0.5,1,2,3,4,5,6), 
                    binw = 0.01, 
                    xlims = c(0,5), 
                    legendpos = c(0.85,0.85))
  
  p3_1 = BOXplotter(var = estthis,
                    groupnums = c(10,15,16), 
                    range = c(0.5,1,2,3,4,5,6), 
                    binw = 0.01, 
                    xlims = c(0,5), 
                    legendpos = c(0.85,0.85))
  
  p4_1 = BOXplotter(var = estthis,
                    groupnums = c(10,17,18), 
                    range = c(0.5,1,2,3,4,5,6), 
                    binw = 0.01, 
                    xlims = c(0,5), 
                    legendpos = c(0.85,0.85))
  
  
  p1_3 = BOXplotter(var = estthis,
                    groupnums = c(1,19,20), 
                    range = c(0.5,1,2,3,4,5,6), 
                    binw = 0.01, 
                    xlims = c(0,5), 
                    legendpos = c(0.85,0.75)) + 
    labs(fill = "prop. of correct diagnosis, 
         prop. of trt. change|AD=true, 
         prop. of TCS as first trt,
         prop. of trt. change|CTCL=TRUE, 
         scale parameter of time to re-diagnosis of CTCL")
  
  
  # grid.arrange(grobs = list(p1,p2,p3,p4), ncol = 1, 
  #              bottom = "prop. of correct diagnosis, prop. of trt. change|AD=true, prop. of TCS as first trt, 
  #              prop. of trt. change|CTCT=TRUE, scale parameter of time to re-diagnosis of CTCL")
  # 
  # 
  # grid.arrange(grobs = list(p1_1,p2_1,p3_1,p4_1), ncol = 1, 
  #              bottom = "prop. of correct diagnosis, prop. of trt. change|AD=true, prop. of TCS as first trt, 
  #              prop. of trt. change|CTCT=TRUE, scale parameter of time to re-diagnosis of CTCL")
  # 
  gs = list(p1,p2,p3,p4, p1_1, p2_1, p3_1, p4_1)
  
  h1 = rbind(c(1,5),
             c(2,6),
             c(3,7),
             c(4,8))
  g1 = arrangeGrob(grobs = gs, layout_matrix = h1)
  
  h = rbind(c(1,1),
            c(1,1),
            c(1,1),
            c(1,1),
            c(2,2))
  
  l.95_1_box = arrangeGrob(g1, p1_3, layout_matrix=h)
  grid.arrange(l.95_1_box)
}


## est_2
{
  
  estthis = "est_2"
  
  p1 = gplotter(var = estthis,
                groupnums = c(1,2,3), 
                range = c(0.5,1,2,3,4,5,6,7), 
                binw = 0.01, 
                xlims = c(0.5,7), 
                legendpos = c(0.85,0.85))
  
  p2 = gplotter(var = estthis,
                groupnums = c(1,4,5), 
                range = c(0.5,1,2,3,4,5,6,7), 
                binw = 0.01, 
                xlims = c(0.5,7), 
                legendpos = c(0.85,0.85))
  
  p3 = gplotter(var = estthis,
                groupnums = c(1,6,7), 
                range = c(0.5,1,2,3,4,5,6,7), 
                binw = 0.01, 
                xlims = c(0.5,7), 
                legendpos = c(0.85,0.85))
  
  p4 = gplotter(var = estthis,
                groupnums = c(1,8,9), 
                range = c(0.5,1,2,3,4,5,6,7), 
                binw = 0.01, 
                xlims = c(0.5,7), 
                legendpos = c(0.85,0.85))
  
  p1_1 = gplotter(var = estthis,
                  groupnums = c(10,11,12), 
                  range = c(0.5,1,2,3,4,5,6,7), 
                  binw = 0.01, 
                  xlims = c(0.5,7), 
                  legendpos = c(0.85,0.85))
  
  p2_1 = gplotter(var = estthis,
                  groupnums = c(10,13,14), 
                  range = c(0.5,1,2,3,4,5,6,7), 
                  binw = 0.01, 
                  xlims = c(0.5,7), 
                  legendpos = c(0.85,0.85))
  
  p3_1 = gplotter(var = estthis,
                  groupnums = c(10,15,16), 
                  range = c(0.5,1,2,3,4,5,6,7), 
                  binw = 0.01, 
                  xlims = c(0.5,7), 
                  legendpos = c(0.85,0.85))
  
  p4_1 = gplotter(var = estthis,
                  groupnums = c(10,17,18), 
                  range = c(0.5,1,2,3,4,5,6,7), 
                  binw = 0.01, 
                  xlims = c(0.5,7), 
                  legendpos = c(0.85,0.85))
  
  
  p1_3 = gplotter(var = estthis,
                  groupnums = c(1,19,20), 
                  range = c(0.5,1,2,3,4,5,6,7), 
                  binw = 0.01, 
                  xlims = c(0.5,7), 
                  legendpos = c(0.85,0.75)) + 
    labs(fill = "prop. of correct diagnosis, 
prop. of trt. change|AD=true, 
prop. of TCS as first trt,
prop. of trt. change|CTCL=TRUE, 
scale parameter of time to re-diagnosis of CTCL")
  
  
  # grid.arrange(grobs = list(p1,p2,p3,p4), ncol = 1, 
  #              bottom = "prop. of correct diagnosis, prop. of trt. change|AD=true, prop. of TCS as first trt, 
  #              prop. of trt. change|CTCT=TRUE, scale parameter of time to re-diagnosis of CTCL")
  # 
  # 
  # grid.arrange(grobs = list(p1_1,p2_1,p3_1,p4_1), ncol = 1, 
  #              bottom = "prop. of correct diagnosis, prop. of trt. change|AD=true, prop. of TCS as first trt, 
  #              prop. of trt. change|CTCT=TRUE, scale parameter of time to re-diagnosis of CTCL")
  # 
  gs = list(p1,p2,p3,p4, p1_1, p2_1, p3_1, p4_1)
  
  h1 = rbind(c(1,5),
             c(2,6),
             c(3,7),
             c(4,8))
  g1 = arrangeGrob(grobs = gs, layout_matrix = h1)
  
  h = rbind(c(1,1),
            c(1,1),
            c(1,1),
            c(1,1),
            c(2,2))
  
  est2 = arrangeGrob(g1, p1_3, layout_matrix=h, top = estthis)
  # grid.arrange(est2)
}

## est_2_main
{
  estthis = "est_2"
  
  p1 = gplotter(var = estthis,
                groupnums = c(1,2,3), 
                range = c(0.5,1,2,3,4,5,6), 
                binw = 0.01, 
                xlims = c(0.5,6),  
                ylims = c(0, 75),
                legendpos = c(0.85,0.85)) + ggtitle("A")
  
  p2 = gplotter(var = estthis,
                groupnums = c(1,4,5), 
                range = c(0.5,1,2,3,4,5,6), 
                binw = 0.01, 
                xlims = c(0.5,6),  
                ylims = c(0, 75),
                legendpos = c(0.85,0.85)) + ggtitle("B")
  
  p3 = gplotter(var = estthis,
                groupnums = c(1,6,7), 
                range = c(0.5,1,2,3,4,5,6), 
                binw = 0.01, 
                xlims = c(0.5,6),  
                ylims = c(0, 75),
                legendpos = c(0.85,0.85)) + ggtitle("C")
  
  p4 = gplotter(var = estthis,
                groupnums = c(1,8,9), 
                range = c(0.5,1,2,3,4,5,6), 
                binw = 0.01, 
                xlims = c(0.5,6),  
                ylims = c(0, 75),
                legendpos = c(0.85,0.85)) + ggtitle("D")
  
  gs = list(p1,p2,p3,p4)
  
  h1 = rbind(c(1,2),
             c(3,4))
  g1 = arrangeGrob(grobs = gs, layout_matrix = h1, left = "Number of observations", bottom = "Hazard ratio estimates (log scale)")
  
  # h = rbind(c(1,1),
  #           c(1,1),
  #           c(1,1),
  #           c(1,1),
  #           c(1,1),
  #           c(1,1),
  #           c(2,2))
  # plot = readPNG("mainAssump.png")
  # g <- rasterGrob(plot, interpolate=TRUE,
  #                 x = unit(0.5, "npc"), y = unit(0.5, "npc"))
  est2_main = g1 #arrangeGrob(g1, g, layout_matrix=h)
  grid.arrange(est2_main)
}

## est_2_sec
{
  estthis = "est_2"
  
  p1 = gplotter(var = estthis,
                groupnums = c(10,11,12), 
                range = c(0.5,1,2,3,4,5,6), 
                binw = 0.01, 
                xlims = c(0.5,6), 
                ylims = c(0, 75),
                legendpos = c(0.85,0.85)) + ggtitle("A")
  
  p2 = gplotter(var = estthis,
                groupnums = c(10,13,14), 
                range = c(0.5,1,2,3,4,5,6), 
                binw = 0.01, 
                xlims = c(0.5,6),  
                ylims = c(0, 75),
                legendpos = c(0.85,0.85)) + ggtitle("B")
  
  p3 = gplotter(var = estthis,
                groupnums = c(10,15,16), 
                range = c(0.5,1,2,3,4,5,6), 
                binw = 0.01, 
                xlims = c(0.5,6),  
                ylims = c(0, 75),
                legendpos = c(0.85,0.85)) + ggtitle("C")
  
  p4 = gplotter(var = estthis,
                groupnums = c(10,17,18), 
                range = c(0.5,1,2,3,4,5,6), 
                binw = 0.01, 
                xlims = c(0.5,6),  
                ylims = c(0, 75),
                legendpos = c(0.85,0.85)) + ggtitle("D")
  
  gs = list(p1,p2,p3,p4)
  
  h1 = rbind(c(1,2),
             c(3,4))
  g1 = arrangeGrob(grobs = gs, layout_matrix = h1, left = "Number of observations", bottom = "Hazard ratio estimates (log scale)")
  
  h = rbind(c(1,1),
            c(1,1),
            c(1,1),
            c(1,1),
            c(1,1),
            c(1,1),
            c(2,2))
  # plot = readPNG("secAssump.png")
  # g <- rasterGrob(plot, interpolate=TRUE,
  #                 x = unit(0.5, "npc"), y = unit(0.5, "npc"))
  est2_sec = g1 #arrangeGrob(g1, g, layout_matrix=h)
  grid.arrange(est2_sec)
}

## est_2_ter
{
  estthis = "est_2"
  
  p1 = gplotter(var = estthis,
                groupnums = c(1,19,20), 
                range = c(0.5,1,2,3,4,5,6), 
                binw = 0.01, 
                xlims = c(0.5,6), 
                ylims = c(0,75),
                legendpos = c(0.85,0.85))
  
  
  gs = list(p1)
  
  h1 = rbind(c(1))
  g1 = arrangeGrob(grobs = gs, layout_matrix = h1, left = "Number of observations", bottom = "Hazard ratio estimates (log scale)")
  
  # h = rbind(c(1,NA),
  #           c(1,NA),
  #           c(1,NA),
  #           c(2,2))
  # plot = readPNG("terAssump.png")
  # g <- rasterGrob(plot, interpolate=TRUE,
  #                 x = unit(0.5, "npc"), y = unit(0.5, "npc"))
  est2_ter = g1# arrangeGrob(g1, g, layout_matrix=h)
  grid.arrange(est2_ter)
}

## l.95_2
{
  
  estthis = "l.95_2"
  
  p1 = gplotter(var = estthis,
                groupnums = c(1,2,3), 
                range = c(0,0.5,1,2,3,4,5,6), 
                binw = 0.01, 
                xlims = c(0,6), 
                legendpos = c(0.85,0.85))
  
  p2 = gplotter(var = estthis,
                groupnums = c(1,4,5), 
                range = c(0,0.5,1,2,3,4,5,6), 
                binw = 0.01, 
                xlims = c(0,5), 
                legendpos = c(0.85,0.85))
  
  p3 = gplotter(var = estthis,
                groupnums = c(1,6,7), 
                range = c(0,0.5,1,2,3,4,5,6), 
                binw = 0.01, 
                xlims = c(0,5), 
                legendpos = c(0.85,0.85))
  
  p4 = gplotter(var = estthis,
                groupnums = c(1,8,9), 
                range = c(0,0.5,1,2,3,4,5,6), 
                binw = 0.01, 
                xlims = c(0,5), 
                legendpos = c(0.85,0.85))
  
  p1_1 = gplotter(var = estthis,
                  groupnums = c(10,11,12), 
                  range = c(0,0.5,1,2,3,4,5,6), 
                  binw = 0.01, 
                  xlims = c(0,5), 
                  legendpos = c(0.85,0.85))
  
  p2_1 = gplotter(var = estthis,
                  groupnums = c(10,13,14), 
                  range = c(0,0.5,1,2,3,4,5,6), 
                  binw = 0.01, 
                  xlims = c(0,5), 
                  legendpos = c(0.85,0.85))
  
  p3_1 = gplotter(var = estthis,
                  groupnums = c(10,15,16), 
                  range = c(0,0.5,1,2,3,4,5,6), 
                  binw = 0.01, 
                  xlims = c(0,5), 
                  legendpos = c(0.85,0.85))
  
  p4_1 = gplotter(var = estthis,
                  groupnums = c(10,17,18), 
                  range = c(0,0.5,1,2,3,4,5,6), 
                  binw = 0.01, 
                  xlims = c(0,5), 
                  legendpos = c(0.85,0.85))
  
  
  p1_3 = gplotter(var = estthis,
                  groupnums = c(1,19,20), 
                  range = c(0,0.5,1,2,3,4,5,6), 
                  binw = 0.01, 
                  xlims = c(0,5), 
                  legendpos = c(0.85,0.75)) + 
    labs(fill = "prop. of correct diagnosis, 
prop. of trt. change|AD=true, 
prop. of TCS as first trt,
prop. of trt. change|CTCL=TRUE, 
scale parameter of time to re-diagnosis of CTCL")
  
  
  # grid.arrange(grobs = list(p1,p2,p3,p4), ncol = 1, 
  #              bottom = "prop. of correct diagnosis, prop. of trt. change|AD=true, prop. of TCS as first trt, 
  #              prop. of trt. change|CTCT=TRUE, scale parameter of time to re-diagnosis of CTCL")
  # 
  # 
  # grid.arrange(grobs = list(p1_1,p2_1,p3_1,p4_1), ncol = 1, 
  #              bottom = "prop. of correct diagnosis, prop. of trt. change|AD=true, prop. of TCS as first trt, 
  #              prop. of trt. change|CTCT=TRUE, scale parameter of time to re-diagnosis of CTCL")
  # 
  gs = list(p1,p2,p3,p4, p1_1, p2_1, p3_1, p4_1)
  
  h1 = rbind(c(1,5),
             c(2,6),
             c(3,7),
             c(4,8))
  g1 = arrangeGrob(grobs = gs, layout_matrix = h1)
  
  h = rbind(c(1,1),
            c(1,1),
            c(1,1),
            c(1,1),
            c(2,2))
  
  l.95_2 = arrangeGrob(g1, p1_3, layout_matrix=h, top = estthis)
   grid.arrange(l.95_2)
}

## l.95_2 Box
{
  
  estthis = "l.95_2"
  
  p1 = BOXplotter(var = estthis,
                groupnums = c(1,2,3), 
                range = c(0,0.5,1,2,3,4,5,6), 
                binw = 0.01, 
                xlims = c(0,6), 
                legendpos = c(0.85,0.85))
  
  p2 = BOXplotter(var = estthis,
                groupnums = c(1,4,5), 
                range = c(0,0.5,1,2,3,4,5,6), 
                binw = 0.01, 
                xlims = c(0,5), 
                legendpos = c(0.85,0.85))
  
  p3 = BOXplotter(var = estthis,
                groupnums = c(1,6,7), 
                range = c(0,0.5,1,2,3,4,5,6), 
                binw = 0.01, 
                xlims = c(0,5), 
                legendpos = c(0.85,0.85))
  
  p4 = BOXplotter(var = estthis,
                groupnums = c(1,8,9), 
                range = c(0,0.5,1,2,3,4,5,6), 
                binw = 0.01, 
                xlims = c(0,5), 
                legendpos = c(0.85,0.85))
  
  p1_1 = BOXplotter(var = estthis,
                  groupnums = c(10,11,12), 
                  range = c(0,0.5,1,2,3,4,5,6), 
                  binw = 0.01, 
                  xlims = c(0,5), 
                  legendpos = c(0.85,0.85))
  
  p2_1 = BOXplotter(var = estthis,
                  groupnums = c(10,13,14), 
                  range = c(0,0.5,1,2,3,4,5,6), 
                  binw = 0.01, 
                  xlims = c(0,5), 
                  legendpos = c(0.85,0.85))
  
  p3_1 = BOXplotter(var = estthis,
                  groupnums = c(10,15,16), 
                  range = c(0,0.5,1,2,3,4,5,6), 
                  binw = 0.01, 
                  xlims = c(0,5), 
                  legendpos = c(0.85,0.85))
  
  p4_1 = BOXplotter(var = estthis,
                  groupnums = c(10,17,18), 
                  range = c(0,0.5,1,2,3,4,5,6), 
                  binw = 0.01, 
                  xlims = c(0,5), 
                  legendpos = c(0.85,0.85))
  
  
  p1_3 = BOXplotter(var = estthis,
                  groupnums = c(1,19,20), 
                  range = c(0,0.5,1,2,3,4,5,6), 
                  binw = 0.01, 
                  xlims = c(0,5), 
                  legendpos = c(0.85,0.75)) + 
    labs(fill = "prop. of correct diagnosis, 
         prop. of trt. change|AD=true, 
         prop. of TCS as first trt,
         prop. of trt. change|CTCL=TRUE, 
         scale parameter of time to re-diagnosis of CTCL")
  
  
  # grid.arrange(grobs = list(p1,p2,p3,p4), ncol = 1, 
  #              bottom = "prop. of correct diagnosis, prop. of trt. change|AD=true, prop. of TCS as first trt, 
  #              prop. of trt. change|CTCT=TRUE, scale parameter of time to re-diagnosis of CTCL")
  # 
  # 
  # grid.arrange(grobs = list(p1_1,p2_1,p3_1,p4_1), ncol = 1, 
  #              bottom = "prop. of correct diagnosis, prop. of trt. change|AD=true, prop. of TCS as first trt, 
  #              prop. of trt. change|CTCT=TRUE, scale parameter of time to re-diagnosis of CTCL")
  # 
  gs = list(p1,p2,p3,p4, p1_1, p2_1, p3_1, p4_1)
  
  h1 = rbind(c(1,5),
             c(2,6),
             c(3,7),
             c(4,8))
  g1 = arrangeGrob(grobs = gs, layout_matrix = h1)
  
  h = rbind(c(1,1),
            c(1,1),
            c(1,1),
            c(1,1),
            c(2,2))
  
  l.95_2_box = arrangeGrob(g1, p1_3, layout_matrix=h)
   grid.arrange(l.95_2_box)
}

BOXplotter(var = estthis,
           groupnums = c(1:20), 
           range = c(0.5,1,2,3,4,5,6), 
           binw = 0.01, 
           xlims = c(0,6), 
           legendpos = c(0.85,0.85))

# grid.arrange(est1)
# grid.arrange(l.95_1)
# 
# grid.arrange(est2)
# grid.arrange(l.95_2)

##### saving the plots needed #########

# ggsave("est1.png", est1, height = 170, width = 170, units = "mm", dpi = 2000)
ggsave("est1_main.png", est1_main, height = 170, width = 170, units = "mm", dpi = 2000)
ggsave("est1_sec.png", est1_sec, height = 170, width = 170, units = "mm", dpi = 2000)
ggsave("est1_ter.png", est1_ter, height = 170/2, width = 170, units = "mm", dpi = 2000)
# ggsave("l.95_1.png", l.95_1, height = 170, width = 170, units = "mm", dpi = 2000)
# ggsave("l.95_1_box.png", l.95_1_box, height = 170, width = 170, units = "mm", dpi = 2000)
# ggsave("est2.png", est2, height = 170, width = 170, units = "mm", dpi = 2000)
ggsave("est2_main.png", est2_main, height = 170, width = 170, units = "mm", dpi = 2000)
ggsave("est2_sec.png", est2_sec, height = 170, width = 170, units = "mm", dpi = 2000)
ggsave("est2_ter.png", est2_ter, height = 170/2, width = 170, units = "mm", dpi = 2000)
# ggsave("l.95_2.png", l.95_2, height = 170, width = 170, units = "mm", dpi = 2000)
# ggsave("l.95_2_box.png", l.95_2_box, height = 170, width = 170, units = "mm", dpi = 2000)

# ggsave("est1.tiff", est1, height = 170, width = 170, units = "mm", dpi = 2000)
# ggsave("est1_main.tiff", est1_main, height = 170, width = 170, units = "mm", dpi = 2000)
# ggsave("est1_sec.tiff", est1_sec, height = 170, width = 170, units = "mm", dpi = 2000)
# ggsave("est1_ter.tiff", est1_ter, height = 170/2, width = 170, units = "mm", dpi = 2000)
# ggsave("l.95_1.tiff", l.95_1, height = 170, width = 170, units = "mm", dpi = 2000)
# ggsave("l.95_1_box.tiff", l.95_1_box, height = 170, width = 170, units = "mm", dpi = 2000)
# ggsave("est2.tiff", est2, height = 170, width = 170, units = "mm", dpi = 2000)
ggsave("fig1_main.tiff", est2_main, height = 170, width = 170, units = "mm", dpi = 300)
ggsave("fig2_sec.tiff", est2_sec, height = 170, width = 170, units = "mm", dpi = 300)
ggsave("fig3_ter.tiff", est2_ter, height = 170/2, width = 170, units = "mm", dpi = 300)
# ggsave("l.95_2.tiff", l.95_2, height = 170, width = 170, units = "mm", dpi = 2000)
# ggsave("l.95_2_box.tiff", l.95_2_box, height = 170, width = 170, units = "mm", dpi = 2000)


####### tables ######


###### Table 5 #####
group = aggregate(x = dataSimJoelle$est_1, by = list(Group = dataSimJoelle$groupnum), 
                  FUN = function(x) quantile(x, probs = c(0,0.025,0.5,0.975,1)))[[1]]

digi= 2

est_sum_1 = round(aggregate(x = dataSimJoelle$est_1, by = list(Group = dataSimJoelle$groupnum), 
          FUN = function(x) quantile(x, probs = c(0,0.025,0.5,0.975,1)))[[2]], digi)
est_summary_1 = data.frame(group = group, 
                       est1_Est = sprintf(paste("%.",digi,"f",sep = "") , est_sum_1[,3]),
                       est1_CI = paste("(", sprintf(paste("%.",digi,"f",sep = "") , est_sum_1[,2]), ";", 
                                       sprintf(paste("%.",digi,"f",sep = "") , est_sum_1[,4]), ")", sep = ""),
                       est1_MinMax = paste("(",sprintf(paste("%.",digi,"f",sep = "") , est_sum_1[,1]), ";", 
                                           sprintf(paste("%.",digi,"f",sep = "") , est_sum_1[,5]), ")", sep = "")
)
             
est_summary_1          

l.95_sum_1 = round(aggregate(x = dataSimJoelle$l.95_1, by = list(Group = dataSimJoelle$groupnum), 
                            FUN = function(x) quantile(x, probs = c(0,0.025,0.5,0.975,1)))[[2]], digi)
l.95_summary_1 = data.frame(group = group, 
                           l.95_1_Est = sprintf(paste("%.",digi,"f",sep = "") , l.95_sum_1[,3], sep = ""),
                           l.95_1_CI = paste("(", sprintf(paste("%.",digi,"f",sep = "") , l.95_sum_1[,2], sep = ""), ";", 
                                             sprintf(paste("%.",digi,"f",sep = "") , l.95_sum_1[,4], sep = ""), ")", sep = ""),
                           l.95_1_MinMax = paste("(",sprintf(paste("%.",digi,"f",sep = "") , l.95_sum_1[,1], sep = ""), ";", 
                                                 sprintf(paste("%.",digi,"f",sep = "") , l.95_sum_1[,5], sep = ""), ")", sep = "")
)

l.95_summary_1          

est_sum_2 = round(aggregate(x = dataSimJoelle$est_2, by = list(Group = dataSimJoelle$groupnum), 
                            FUN = function(x) quantile(x, probs = c(0,0.025,0.5,0.975,1)))[[2]], digi)
est_summary_2 = data.frame(group = group, 
                           est2_Est = sprintf(paste("%.",digi,"f",sep = "") , est_sum_2[,3]),
                           est2_CI = paste("(", sprintf(paste("%.",digi,"f",sep = "") , est_sum_2[,2]), ";", 
                                           sprintf(paste("%.",digi,"f",sep = "") , est_sum_2[,4]), ")", sep = ""),
                           est2_MinMax = paste("(",sprintf(paste("%.",digi,"f",sep = "") , est_sum_2[,1]), ";", 
                                               sprintf(paste("%.",digi,"f",sep = "") , est_sum_2[,5]), ")", sep = "")
)

est_summary_2  

View((cbind(est_summary_1[,-1],est_summary_2[,-1])))

l.95_sum_2 = round(aggregate(x = dataSimJoelle$l.95_2, by = list(Group = dataSimJoelle$groupnum), 
                             FUN = function(x) quantile(x, probs = c(0,0.025,0.5,0.975,1)))[[2]], digi)
l.95_summary_2 = data.frame(group = group, 
                            l.95_2_Est = sprintf(paste("%.",digi,"f",sep = "") , l.95_sum_2[,3], sep = ""),
                            l.95_2_CI = paste("(", sprintf(paste("%.",digi,"f",sep = "") , l.95_sum_2[,2], sep = ""), ";", 
                                              sprintf(paste("%.",digi,"f",sep = "") , l.95_sum_2[,4], sep = ""), ")", sep = ""),
                            l.95_2_MinMax = paste("(",sprintf(paste("%.",digi,"f",sep = "") , l.95_sum_2[,1], sep = ""), ";", 
                                                  sprintf(paste("%.",digi,"f",sep = "") , l.95_sum_2[,5], sep = ""), ")", sep = "")
)

l.95_summary_2

### Adding the risk of falsely concluding a treatment effect #####
dataSimJoelle$a1 = ifelse(dataSimJoelle$l.95_1 > 1, "l.95_1>1", 
                         ifelse(dataSimJoelle$l.95_1 < 1, "l.95_1<1",""))
dataSimJoelle$a2 = ifelse(dataSimJoelle$l.95_2 > 1, "l.95_2>1", 
                         ifelse(dataSimJoelle$l.95_2 < 1, "l.95_2<1",""))

dataSimJoelle$b1 = ifelse(dataSimJoelle$est_1 > 1, "est_1>1", 
                         ifelse(dataSimJoelle$est_1 < 1, "est_1<1",""))
dataSimJoelle$b2 = ifelse(dataSimJoelle$est_2 > 1, "est_2>1", 
                         ifelse(dataSimJoelle$est_2 < 1, "est_2<1",""))

dataSimJoelle$c1 = ifelse(dataSimJoelle$u.95_1 > 1, "u.95_1>1", 
                          ifelse(dataSimJoelle$u.95_1 < 1, "u.95_1<1",""))
dataSimJoelle$c2 = ifelse(dataSimJoelle$u.95_2 > 1, "u.95_2 > 1", 
                          ifelse(dataSimJoelle$u.95_2 < 1, "u.95_2<1",""))

dataSimJoelle$signif_1 = paste(dataSimJoelle$a1, "&", dataSimJoelle$b1, "&", dataSimJoelle$c1)
table(dataSimJoelle$signif_1)

dataSimJoelle$riskBias_1 = ifelse(dataSimJoelle$signif_1 %in% c("l.95_1<1 & est_1<1 & u.95_1<1", "l.95_1>1 & est_1>1 & u.95_1>1"), "bias", "no-bias")

table(dataSimJoelle$riskBias_1)

#levels(dataSimJoelle$signif_1) <- c("est_1<=1 & signif", "est_1<=1 & -signif", "est_1>1 & -signif", "est_1>1 & signif")

dataSimJoelle$signif_2 = paste(dataSimJoelle$a2, "&", dataSimJoelle$b2, "&", dataSimJoelle$c2)
table(dataSimJoelle$signif_2)
dataSimJoelle$riskBias_2 = ifelse(dataSimJoelle$signif_2 %in% c("l.95_2<1 & est_2<1 & u.95_2<1", "l.95_2>1 & est_2>1 & u.95_2 > 1"), "bias", "no-bias")
table(dataSimJoelle$riskBias_2, dataSimJoelle$signif_2)

# dataSimJoelle$signif_1 = ifelse((dataSimJoelle$l.95_1 > 1 & dataSimJoelle$est_1 > 1), 1,0)
{
  tab1 = as.data.frame(cbind(table(dataSimJoelle$groupnum, dataSimJoelle$riskBias_1)))
  grouptab = row.names(tab1)
  tab1 = as.data.frame(cbind(grouptab = grouptab, tab1))
  
  row.names(tab1)<-NULL
  
  table(tab1[,1] == simOrder[,7])
  
  # View(cbind(simOrder[,c(3, 2, 1, 4, 5)], tab1[2:5]))
  
  pct1 = cbind(grouptab = grouptab, tab1[,2:3]/rowSums(tab1[,2:3]) * 100)
  # View(cbind(simOrder[,c(3, 2, 1, 4, 5)], pct1[2:5]))
}
# dataSimJoelle$signif_2 = ifelse((dataSimJoelle$l.95_2 > 1 & dataSimJoelle$est_2 > 1), 1,0)
{
  tab2 = as.data.frame(cbind(table(dataSimJoelle$groupnum, dataSimJoelle$riskBias_2)))
  grouptab = row.names(tab1)
  tab2 = as.data.frame(cbind(grouptab = grouptab, tab2))
  
  row.names(tab2)<-NULL
  
  table(tab2[,1] == simOrder[,7])
  
  # View(cbind(simOrder[,c(3, 2, 1, 4, 5)], tab1[2:5]))
  
  pct2 = cbind(grouptab = grouptab, tab2[,2:3]/rowSums(tab2[,2:3]) * 100)
  # View(cbind(simOrder[,c(3, 2, 1, 4, 5)], pct1[2:5]))
}


### this goes to the table 5 :)
View(cbind(est_summary_1, pct1[2],est_summary_2, pct2[2]))

simOrder[,c(3, 2, 1, 4, 5)]


###### Rate calculations #####
digi1 = 3
rateTacro_1 = round(aggregate(x = dataSimJoelle$rateTacro, by = list(Group = dataSimJoelle$groupnum), 
                              FUN = function(x) quantile(x, probs = c(0,0.025,0.5,0.975,1)))[[2]] * 1000, digi1)

rateTCS_1 = round(aggregate(x = dataSimJoelle$rateTCS, by = list(Group = dataSimJoelle$groupnum), 
                            FUN = function(x) quantile(x, probs = c(0,0.025,0.5,0.975,1)))[[2]]* 1000, digi1)

#### table 6 ####
compare_1 = data.frame(group = group, 
                       TACRO_Est = sprintf(paste("%.",digi1,"f",sep = "") , rateTacro_1[,3], sep = "") ,
                       TACRO_CI = paste("(", sprintf(paste("%.",digi1,"f",sep = "") , rateTacro_1[,2], sep = "") , 
                                        ";", 
                                        sprintf(paste("%.",digi1,"f",sep = "") , rateTacro_1[,4], sep = "") , ")", sep = ""),
                       TACRO_MinMax = paste("(",sprintf(paste("%.",digi1,"f",sep = "") , rateTacro_1[,1], sep = "") , 
                                            ";", 
                                            sprintf(paste("%.",digi1,"f",sep = "") , rateTacro_1[,5], sep = "") , ")", sep = ""), 
                       TCS_Est = sprintf(paste("%.",digi1,"f",sep = "") , rateTCS_1[,3], sep = "") ,
                       TCS_CI = paste("(", sprintf(paste("%.",digi1,"f",sep = "") , rateTCS_1[,2], sep = "") , 
                                      ";", 
                                      sprintf(paste("%.",digi1,"f",sep = "") , rateTCS_1[,4], sep = "") , ")", sep = ""),
                       TCS_MinMax = paste("(",sprintf(paste("%.",digi1,"f",sep = "") , rateTCS_1[,1], sep = "") , 
                                          ";", 
                                          sprintf(paste("%.",digi1,"f",sep = "") , rateTCS_1[,5], sep = "") , ")", sep = "") 
)
View(compare_1[,-1])

########### Table 7 ############
rateTacro_2 = round(aggregate(x = dataSimJoelle$rateTacroC, by = list(group = dataSimJoelle$groupnum), 
                              FUN = function(x) quantile(x, probs = c(0,0.025,0.5,0.975,1)))[[2]]* 1000, digi1)

rateTCS_2 = round(aggregate(x = dataSimJoelle$rateTCSC, by = list(Group = dataSimJoelle$groupnum), 
                            FUN = function(x) quantile(x, probs = c(0,0.025,0.5,0.975,1)))[[2]]* 1000, digi1)

compare_2 = data.frame(group = group, 
                       TACRO_Est = sprintf(paste("%.",digi1,"f",sep = "") , rateTacro_2[,3], sep = "") ,
                       TACRO_CI = paste("(", sprintf(paste("%.",digi1,"f",sep = "") , rateTacro_2[,2], sep = "") , 
                                        ";", 
                                        sprintf(paste("%.",digi1,"f",sep = "") , rateTacro_2[,4], sep = "") , ")", sep = ""),
                       TACRO_MinMax = paste("(",sprintf(paste("%.",digi1,"f",sep = "") , rateTacro_2[,1], sep = "") , 
                                            ";", 
                                            sprintf(paste("%.",digi1,"f",sep = "") , rateTacro_2[,5], sep = "") , ")", sep = ""), 
                       TCS_Est = sprintf(paste("%.",digi1,"f",sep = "") , rateTCS_2[,3], sep = "") ,
                       TCS_CI = paste("(", sprintf(paste("%.",digi1,"f",sep = "") , rateTCS_2[,2], sep = "") , 
                                      ";", 
                                      sprintf(paste("%.",digi1,"f",sep = "") , rateTCS_2[,4], sep = "") , ")", sep = ""),
                       TCS_MinMax = paste("(",sprintf(paste("%.",digi1,"f",sep = "") , rateTCS_2[,1], sep = "") , 
                                          ";", 
                                          sprintf(paste("%.",digi1,"f",sep = "") , rateTCS_2[,5], sep = "") , ")", sep = "") 
)
View(compare_2[,-1])

################### Playground stuff ######
rateRR_1 = round(aggregate(x = dataSimJoelle$rateTacro / dataSimJoelle$rateTCS, by = list(Group = dataSimJoelle$groupnum), 
                           FUN = function(x) quantile(x, probs = c(0,0.025,0.5,0.975,1)))[[2]], digi)

rateRR_2 = round(aggregate(x = dataSimJoelle$rateTacroC / dataSimJoelle$rateTCSC, by = list(Group = dataSimJoelle$groupnum), 
                           FUN = function(x) quantile(x, probs = c(0,0.025,0.5,0.975,1)))[[2]], digi)

compare_3 = data.frame(group = group, 
                       RR_1_Est = rateRR_1[,3],
                       RR_1_CI = paste("(", rateRR_1[,2], ";", rateRR_1[,4], ")", sep = ""),
                       RR_1_MinMax = paste("(",rateRR_1[,1], ";", rateRR_1[,5], ")", sep = ""), 
                       RR_2_Est = rateRR_2[,3],
                       RR_2_CI = paste("(", rateRR_2[,2], ";", rateRR_2[,4], ")", sep = ""),
                       RR_2_MinMax = paste("(",rateRR_2[,1], ";", rateRR_2[,5], ")", sep = "") 
)
compare_3

rateRD_1 = round(aggregate(x = dataSimJoelle$rateTacro - dataSimJoelle$rateTCS, by = list(Group = dataSimJoelle$groupnum), 
                           FUN = function(x) quantile(x, probs = c(0,0.025,0.5,0.975,1)))[[2]]*1000, digi)

rateRD_2 = round(aggregate(x = dataSimJoelle$rateTacroC - dataSimJoelle$rateTCSC, by = list(Group = dataSimJoelle$groupnum), 
                           FUN = function(x) quantile(x, probs = c(0,0.025,0.5,0.975,1)))[[2]]*1000, digi)

compare_4 = data.frame(group = group, 
                       RD_1_Est = rateRD_1[,3],
                       RD_1_CI = paste("(", rateRD_1[,2], ";", rateRD_1[,4], ")", sep = ""),
                       RD_1_MinMax = paste("(",rateRD_1[,1], ";", rateRD_1[,5], ")", sep = ""), 
                       RD_2_Est = rateRD_2[,3],
                       RD_2_CI = paste("(", rateRD_2[,2], ";", rateRD_2[,4], ")", sep = ""),
                       RD_2_MinMax = paste("(",rateRD_2[,1], ";", rateRD_2[,5], ")", sep = "") 
)
compare_4
